# Supplementary material for: Topological Resistance-Free One-Way Transport in a Square-Hexagon Lattice Gyromagnetic Photonic Crystal
Source: Nanomaterials (Basel). 2022 Aug 30;12(17):3009. doi: 10.3390/nano12173009 (PMC9458195; doi:10.3390/nano12173009)
Supplement: Supplementary file 1 [file nanomaterials-12-03009-s001.zip]

Archive with 1 entries (1 files):
- nanomaterials-1859986-supplementary.pdf
